# Supplementary material for: Intraoperative Magnesium Sulfate and Early Postoperative Analgesia in Lumbar Microdiscectomy: A Retrospective Clinical Study Integrating Molecular Docking and Protein Interaction Network Analysis
Source: J Clin Med. 2026 Apr 10;15(8):2888. doi: 10.3390/jcm15082888 (PMC13116607; doi:10.3390/jcm15082888)
Supplement: Supplementary file 1 [file jcm-15-02888-s001.zip]

Archive with 1 entries (1 files):
- jcm-4228487-supplementary.pdf
